# Supplementary material for: Enhanced expression of recX in Mycobacterium tuberculosis owing to a promoter internal to recA
Source: Tuberculosis (Edinb). 2011 Mar;91(2):127–35. doi: 10.1016/j.tube.2010.11.002 (PMC3062782; doi:10.1016/j.tube.2010.11.002)
Supplement: Supplementary file 3 [file mmc3.xls]

## Sheet: Table 1 - Mtb
Supplementary Table 1 - Predicted promoters within 3'-end of upstream genes in Mycobacterium tuberculosis
Position	Strand	bp upstream stop	within gene	bp upstream start	upstream of gene	sequence
1 mismatch
3034741	+	-142	Rv2722: CONSERVED HYPOTHETICAL PROTEIN	-168	Rv2723: PROBABLE CONSERVED INTEGRAL MEMBRANE PROTEIN	attgctccagcgaacgacgattgcgaagtccaatcgcaaatattacgaaaacggatacccagccgatgt
2 mismatches
1671294	+	-72	Rv1480: CONSERVED HYPOTHETICAL PROTEIN	-83	Rv1481: PROBABLE MEMBRANE PROTEIN	ttgctatcgcttcgcaccgaccgcgactggcttgccgatatcgtacgattcgtcgcctctcgccggcgt
1787248	-	-152	Rv1586c: Probable phiRv1 integrase	-149	Rv1585c: Possible phage phiRv1 protein	gagtgttcgacgggataccgttgggaacaccgcaagtcgccgggatgatagccgagctgtcgccggacc
2354462	-	-150	Rv2096c: CONSERVED HYPOTHETICAL PROTEIN	-147	Rv2095c: CONSERVED HYPOTHETICAL PROTEIN	cgacaacttggtggtcgcgatggcgaggtgatcgagcttgagattcgatccagcgaccggctggcgcgt
3768304	-	-82	Rv3352c: POSSIBLE OXIDOREDUCTASE	-164	Rv3351c: CONSERVED HYPOTHETICAL PROTEIN	ggtgacgacatcgatgacgttcgcgaggttccccaccgcggactgcgatgtcgtccgtgtcgatttcgc
3860137	-	-113	mrsA: PROBABLE PHOSPHO-SUGAR MUTASE / MRSA PROTEIN HOMOLOG	-161	Rv3440c: HYPOTHETICAL PROTEIN	gtgacacgggtcgaatcctcttgcgcccgtccggaactgagccgatgattcgggtgatggtggaggcag
4337812	+	-137	Rv3860: CONSERVED HYPOTHETICAL PROTEIN	-134	Rv3861: HYPOTHETICAL PROTEIN	aggtgcccttcgatccccatttgcggcccgggggggtcatcgatatgagccacgaaatggccccgacga
3 mismatches
10746	+	-82	Rv0007: POSSIBLE CONSERVED MEMBRANE PROTEIN	-141	ileT: tRNA-Ile	catcgtcctgatgaccgcgcttgccaccatcggtgcgttcgtctacaacctgatcaccgatctgatcgg
93161	+	-117	hycD: POSSIBLE FORMATE HYDROGENLYASE HYCD (FHL)	-128	hycP: POSSIBLE HYDROGENASE HYCP	ctcgcggtgctgctggcgacgttcgaggtgttcctcgccaaactgcgattgttccgggtacccgaactg
109621	+	-157	fadD10: POSSIBLE FATTY-ACID-CoA LIGASE FADD10 (FATTY-ACID-CoA SYNTHETASE) (FATTY-ACID-CoA SYNTHASE)	-162	Rv0100: CONSERVED HYPOTHETICAL PROTEIN	ccgggcgctcaagcacacgattgcggctcgttttcgacgggagtccgagccgatggcgcggccgtcgac
175629	+	-64	Rv0148: PROBABLE SHORT-CHAIN TYPE DEHYDROGENASE/REDUCTASE	-71	Rv0149: POSSIBLE QUINONE OXIDOREDUCTASE (NADPH:QUINONE OXIDOREDUCTASE) (ZETA-CRYSTALLIN)	accgccgtcggtacaagatgttgcggcgcggtgggccgagatcaccgatctgtccggtgcgaaaattgc
314339	-	-30	aac: AMINOGLYCOSIDE 2'-N-ACETYLTRANSFERASE AAC (AAC(2')-IC)	-171	narK3: PROBABLE INTEGRAL MEMBRANE NITRITE EXTRUSION PROTEIN NARK3 (NITRITE FACILITATOR)	gacacctcggcggagctgatgtgcgattggcgcgcgggcgacgtctggtaatccgctccgctgcacggc
382317	+	-101	Rv0312: CONSERVED HYPOTHETICAL PROLINE AND THREONINE RICH PROTEIN	-173	Rv0313: CONSERVED HYPOTHETICAL PROTEIN	tgaagatgaccacggagtggttgcacgtcccgtttttgcccgttccgatcccggtcccgattccgcaaa
384401	+	-85	Rv0315: POSSIBLE BETA-1,3-GLUCANASE PRECURSOR	-134	Rv0316: POSSIBLE MUCONOLACTONE ISOMERASE	ggtgtttccggtgttgaaccttgcggttggcggttctggtggcggcgatcccgcgacgggttcctatcc
398588	+	-40	Rv0333: HYPOTHETICAL PROTEIN	-70	rmlA: ALPHA-D-GLUCOSE-1-PHOSPHATE THYMIDYLYLTRANSFERASE RMLA (DTDP-GLUCOSE SYNTHASE) (DTDP-GLUCOSE PYROPHOSPHORYLASE)	cgaagacttggcgtcggcgctggcggccaccgaactcaccgaggacgatttggtcgattgaggtcggcg
422319	+	-97	grpE: PROBABLE GRPE PROTEIN (HSP-70 COFACTOR)	-133	dnaJ1: PROBABLE CHAPERONE PROTEIN DNAJ1	ggagtcagtcgacgacggcactgcggtcgcagataccgccgaaaacgatcaagctgaccagggcaatag
520201	+	-121	sodC: PROBABLE PERIPLASMIC SUPEROXIDE DISMUTASE [CU-ZN] SODC	-123	Rv0433: CONSERVED HYPOTHETICAL PROTEIN	tcacgccggcgccgacaactttgccaacattccgccagaacgctacgtccaggtcaatgggactccggg
547713	-	-127	Rv0457c: PROBABLE PEPTIDASE	-196	Rv0456B: Possible antitoxin	aatgacggcggccctgcaggctgcgggccaccccgtctggtattacgaaaacatcgagggtgggcacgc
651699	-	-170	Rv0561c: POSSIBLE OXIDOREDUCTASE	-195	Rv0560c: POSSIBLE BENZOQUINONE METHYLTRANSFERASE (METHYLASE)	tgttactgaccttcccacggttcctacccacgactgggcccatcacgatgcgctccaccgcattgatga
687997	+	-38	mce2A: MCE-FAMILY PROTEIN MCE2A	-35	mce2B: MCE-FAMILY PROTEIN MCE2B	cgatgttcactgaatacgtatggggacgccaatacggagagaacacgatcaacccatgaaaaccacagg
697631	-	-67	Rv0599c: CONSERVED HYPOTHETICAL PROTEIN, ANTITOXIN	-64	Rv0598c: CONSERVED HYPOTHETICAL PROTEIN WITH PIN DOMAIN	agaggagaatggcgtactggtggccaccggtgagaccacgatcgacgatgaggtcgtgttcggccttat
706040	-	-79	Rv0611c: HYPOTHETICAL PROTEIN	-131	Rv0610c: HYPOTHETICAL PROTEIN	cgccgcgaacggctgcacggtagcggtcgtcacgttggccggcgacgatatccgaccacgacggcggcg
737380	-	-112	mmaA3: METHOXY MYCOLIC ACID SYNTHASE 3 MMAA3 (METHYL MYCOLIC ACID SYNTHASE 3) (MMA3) (HYDROXY MYCOLIC ACID SYNTHASE)	-177	mmaA4: METHOXY MYCOLIC ACID SYNTHASE 4 MMAA4 (METHYL MYCOLIC ACID SYNTHASE 4) (MMA4) (HYDROXY MYCOLIC ACID SYNTHASE)	agcgcacaaggacgaggccatcgagatccagtccgcagaggtatacgagcggtacatgaaatacctgac
802012	+	-121	rplD: PROBABLE 50S RIBOSOMAL PROTEIN L4 RPLD	-121	rplW: PROBABLE 50S RIBOSOMAL PROTEIN L23 RPLW	tctgccgggcgtgcacatcctggcgccggaccagctcaacacctatgacgtgctgcgtgccgacgacgt
850884	-	-143	Rv0756c: HYPOTHETICAL PROTEIN	-171	thrV: tRNA-Thr	tcgagccggccatcgcgacgctgcaagacgctgtgatcgcacttaccatggtggtcaacccgctgagca
854317	-	-50	Rv0760c: CONSERVED HYPOTHETICAL PROTEIN	-160	Rv0759c: CONSERVED HYPOTHETICAL PROTEIN	aggccggtttgatcaccaacatgcgtgggtactggaacctcgacatgatgaccttcggtaaccaggaat
879205	+	-119	Rv0784: CONSERVED HYPOTHETICAL PROTEIN	-135	Rv0785: CONSERVED HYPOTHETICAL PROTEIN	ttgcggtggccgcccgtcatttgcgcaagtccggtccgctgcaggcgatgctcgatgccgtcgacctgg
884888	-	-91	Rv0791c: CONSERVED HYPOTHETICAL PROTEIN	-88	Rv0790c: HYPOTHETICAL PROTEIN
983636	+	-148	Rv0885: CONSERVED HYPOTHETICAL PROTEIN	-167	fprB: PROBABLE NADPH:ADRENODOXIN OXIDOREDUCTASE FPRB (ADRENODOXIN REDUCTASE) (AR) (FERREDOXIN-NADP(+) REDUCTASE)	aaagtggttgtgcgacatgtttgccgacgcccgcatgctggcccacgataccggattgatgaacccgat
1105068	+	-41	Rv0987: PROBABLE ADHESION COMPONENT TRANSPORT TRANSMEMBRANE PROTEIN ABC TRANSPORTER	-48	Rv0988: POSSIBLE CONSERVED EXPORTED PROTEIN	gtatgtaccccgcttggcgtttgggacggatgacgattcgcacggcgattcgtgaggaatgacggtaca
1143581	+	-67	Rv1021: CONSERVED HYPOTHETICAL PROTEIN	-155	lpqU: PROBABLE CONSERVED LIPOPROTEIN LPQU	gatcaccgagcaggagtggctcgcgcattggccaactgctgtcaacgattcccgcggcgggtccaagaa
1184795	+	-83	Rv1061: CONSERVED HYPOTHETICAL PROTEIN	-88	Rv1062: CONSERVED HYPOTHETICAL PROTEIN	tgcgggtcaacaggagtctggtgctacctgatccacccagacatccgattcgccgggaagatctcagcg
1340471	+	-53	PPE18: PPE FAMILY PROTEIN	-188	esxK: ESAT-6 LIKE PROTEIN ESXK (ESAT-6 LIKE PROTEIN 3)	gtggtgggctcagtggtgtgctgcgtgttccgccgcgaccctatgtgatgccgcattctccggcggccg
1377424	+	-79	Rv1234: PROBABLE TRANSMEMBRANE PROTEIN	-100	lpqY: PROBABLE SUGAR-BINDING LIPOPROTEIN LPQY	cagctcgaccatgcaactggttgccggtcgctacgacgtactttgtgatccgcaaaatgcggaaaaggc
1427323	+	-94	Rv1277: CONSERVED HYPOTHETICAL PROTEIN	-91	Rv1278: HYPOTHETICAL PROTEIN	cgcggccgtcgacgagctagtcgcgaccgcgcgcgggggtgacgacgagtccgccgtcgatgcccaggc
1492501	-	-181	glgE: PROBABLE GLUCANASE GLGE	-189	glgB: PROBABLE 1,4-ALPHA-GLUCAN BRANCHING ENZYME GLGB (GLYCOGEN BRANCHING ENZYME)	agctacgctgtggttggacatggcggcgttgggcatggaggactacgaccggttttgggtgcgcgacga
1502951	+	-130	Rv1334: CONSERVED HYPOTHETICAL PROTEIN	-152	Rv1335: 9.5 KDA CULTURE FILTRATE ANTIGEN CFP10A	gagccgtacggacgtgaagcttgccaccgaacccgacgcgcactacgtgctggtgtccacccgcgaccc
1574631	-	-121	Rv1398c: CONSERVED HYPOTHETICAL PROTEIN, ANTITOXIN	-118	Rv1397c: CONSERVED HYPOTHETICAL PROTEIN WITH PIN DOMAIN	caccaccgctggggacgaccttgcatcggacctgcaggctataaacgattcgttcggcacgcttcgcca
1604022	-	-90	Rv1428c: CONSERVED HYPOTHETICAL PROTEIN	-94	fadD12: POSSIBLE LONG-CHAIN-FATTY-ACID--CoA LIGASE FADD12 (FATTY-ACID-CoA SYNTHETASE) (FATTY-ACID-COA SYNTHASE)	cagttcggcgaggaccctgatgtcgacgcggtcgacgagcacgtacggtcggtgatgcagcaagccctc
1687741	+	-147	Rv1496: Possible transport system kinase	-200	lipL: PROBABLE ESTERASE LIPL	gactggacctggcagctggttcgcgacgccgtcctggatcgggtgtggtccaatccgacggtgcgcaag
1816043	+	-38	Rv1616: CONSERVED MEMBRANE PROTEIN	-146	pykA: Probable pyruvate kinase pykA	cgtggacggtgctgcgcaacctgccaggcttcccgttagtgccgacgatcagcggatagccgcgcctac
1859701	+	-57	pheS: Probable phenylalanyl-tRNA synthetase, alpha chain PheS	-57	pheT: Probable phenylalanyl-tRNA synthetase, beta chain PheT	cgcaacggcattcctgacatgcgcgacatggtcgaaggcgacgtccgattctcgttgccgttcggggtg
1904353	+	-67	fadE16: POSSIBLE ACYL-CoA DEHYDROGENASE FADE16	-76	Rv1680: HYPOTHETICAL PROTEIN	cgcccgggcggggtcggtgatggcgccaaccgccgacgcgctctacgacttctacggcagggccgtcac
1940092	+	-199	cmk: Probable Cytidylate kinase cmk (CMP kinase) (Cytidine monophosphate kinase) (CK)	-196	engA: PROBABLE GTP-BINDING PROTEIN ENGA	gcggcgcaacgcccaaaacgtcgcggcgggtttggccgacgactatgacggggtattggccgatgtgcg
1995116	-	-62	Rv1762c: HYPOTHETICAL PROTEIN	-62	Rv1761c: HYPOTHETICAL EXPORTED PROTEIN	tctacaccgcgggaaccgccgtgcgccgcaccggcagcggggaaacgatcacaccgtcattcgtcctgc
2193567	+	-100	ribA1: Probable Riboflavin biosynthesis protein ribA1 (GTP cyclohydrolase II)	-97	Rv1941: PROBABLE SHORT-CHAIN TYPE DEHYDROGENASE/REDUCTASE	gacatggatcctgcgcgatcttggggtgtatgcgatccgactttccgatgatgtgccaggatttgggct
2203747	-	-66	Rv1959c: CONSERVED HYPOTHETICAL PROTEIN, possible toxin	-115	Rv1958c: HYPOTHETICAL PROTEIN	acgttgttctatcgggtgactggcgaaggcaccatcgacgtcgtgcgagtcctgcaccaacggatggac
2275566	-	-161	pfkB: Probable phosphofructokinase PfkB (PHOSPHOHEXOKINASE)	-158	Rv2028c: CONSERVED HYPOTHETICAL PROTEIN	cgctcatcaagtccgttcgcttgggaaacgcggcaggtgcagccatgctgctgacgccaggcaccgcgg
2380734	-	-71	hisE: Probable phosphoribosyl-AMP pyrophosphatase HisE	-74	hisG: Probable ATP phosphoribosyltransferase HisG	tggcggaggagatcagccagttgctgtactggacgcaggtgctgatgatctcccgtggactgtccctcg
2402700	-	-190	Rv2142A: POSSIBLE TOXIN	-190	Rv2142c: HYPOTHETICAL PROTEIN, POSSIBLE TOXIN	ggtggtcaaccgggcattgctggcgagcgtcgacgcactgtcgcgtgatgagcagattgagctcgtcga
2507504	+	-133	ptpA: PHOSPHOTYROSINE PROTEIN PHOSPHATASE PTPA (PROTEIN-TYROSINE-PHOSPHATASE) (PTPase) (LMW PHOSPHATASE)	-133	Rv2235: PROBABLE CONSERVED TRANSMEMBRANE PROTEIN	cgacccacgctcgggaacccatgcgctcgatgtcgaggatccctactatggcgatcactccgacttcga
2511372	-	-196	Rv2239c: CONSERVED HYPOTHETICAL PROTEIN	-196	ahpE: Probable peroxiredoxin AhpE	tttggtggacaccctgatggatgcgatcggcccgctcgccgaggacggtgtgatttgggtggtgacgcc
2520626	+	-86	kasB: 3-OXOACYL-[ACYL-CARRIER PROTEIN] SYNTHASE 2 KASB (BETA-KETOACYL-ACP SYNTHASE) (KAS I)	-117	accD6: ACETYL/PROPIONYL-CoA CARBOXYLASE (BETA SUBUNIT) ACCD6	tggacgtggtggcgggtgaaccgcgaccgggcaattaccggtatgcgatcaataactcgttcggattcg
2728040	-	-73	PE25: PE FAMILY PROTEIN	-120	PPE41: PPE FAMILY PROTEIN	ggcggtggttcttgaggagtttgcgcacgccttgaccactggcgccgataagtatgcgaccgccgaggc
2773388	+	-176	glbO: POSSIBLE GLOBIN (OXYGEN-BINDING PROTEIN) GLBO	-176	aglA: PROBABLE ALPHA-GLUCOSIDASE AGLA (MALTASE) (GLUCOINVERTASE) (GLUCOSIDOSUCRASE) (MALTASE-GLUCOAMYLASE) (LYSOSOMAL ALPHA-GLUCOSIDASE) (ACID MALTASE)	agcagcgcggccacccccgattgcggatgcggcatgccccgtttcggatctcgctcatcgaacgcgacg
2937935	-	-70	pimA: ALPHA-MANNOSYLTRANSFERASE PIMA	-70	Rv2609c: PROBABLE CONSERVED MEMBRANE PROTEIN	ccggtatgactggtcggtggtggccagccagatcatgcgagtgtacgagacggtcgccgggtcgggcgc
2976695	-	-109	Rv2653c: POSSIBLE phiRv2 PROPHAGE PROTEIN	-141	Rv2652c: PROBABLE phiRv2 PROPHAGE PROTEIN	cgacgacgacacagccgaactggcgctgttgtcgatgcatctcgacgatgagcagcgccggcttgaggc
2976734	-	-148	Rv2653c: POSSIBLE phiRv2 PROPHAGE PROTEIN	-180	Rv2652c: PROBABLE phiRv2 PROPHAGE PROTEIN	ccgagcgtacgccgagatggtggcgacatcacacgaaatcgacgacgacacagccgaactggcgctgtt
3041661	-	-91	Rv2729c: PROBABLE CONSERVED INTEGRAL MEMBRANE ALANINE VALINE AND LEUCINE RICH PROTEIN	-200	Rv2728c: CONSERVED HYPOTHETICAL ALANINE RICH PROTEIN	agcggtagtggtggtggttgtcgcgaccgtagccttggcccgtgacgaggtcgcgatgatgacggtttc
3048656	-	-94	recX: REGULATORY PROTEIN RECX	-104	Rv2735c: CONSERVED HYPOTHETICAL PROTEIN	gcgggtgagccgcaggctggtggcgatgttggcgcgccgtgggtacggccagaccttggcgtgcgaggt
3049122	-	-70	recA: RECA PROTEIN (RECOMBINASE A) [CONTAINS: ENDONUCLEASE PI-MTUI (MTU RECA INTEIN)].	-36	recX: REGULATORY PROTEIN RECX	gaagaagatcaaggaaaagcttggcattggtgccgtggtgaccgatgatccctcaaatgacggtgtcct
3068543	-	-82	hsdM: POSSIBLE TYPE I RESTRICTION/MODIFICATION SYSTEM DNA METHYLASE HSDM (M PROTEIN) (DNA METHYLTRANSFERASE)	-79	hsdS.1: POSSIBLE TYPE I RESTRICTION/MODIFICATION SYSTEM SPECIFICITY DETERMINANT (FRAGMENT) HSDS.1 (S PROTEIN)	cgacgagaagatggcccggttgtcgaaggcgttgctggaggcgttcgatgagtcggcgcggctggaaag
3071667	-	-121	hsdS: POSSIBLE TYPE I RESTRICTION/MODIFICATION SYSTEM SPECIFICITY DETERMINANT HSDS (S PROTEIN)	-131	Rv2760c: CONSERVED HYPOTHETICAL PROTEIN, ANTITOXIN	tcccggacacgcggccgcaatcgcgaacctgggtgcgctgtgcaacgagcggcggattgaatccgcacg
3124059	-	-92	Rv2817c: CONSERVED HYPOTHETICAL PROTEIN	-93	Rv2816c: CONSERVED HYPOTHETICAL PROTEIN	cctttcagtacgccctcgacttgcaactgcaaagcctcgtgcgtgttatcgaagccgggcacccgtcgc
3129063	-	-90	Rv2822c: HYPOTHETICAL PROTEIN	-100	Rv2821c: CONSERVED HYPOTHETICAL PROTEIN	ctagaagcgctggaagggataggcgatagccgcgacgggctgctgcgattctgccggtacatggaagcc
3137073	-	-64	Rv2830c: CONSERVED HYPOTHETICAL PROTEIN, ANTITOXIN	-61	Rv2829c: CONSERVED HYPOTHETICAL PROTEIN WITH PIN DOMAIN	gaagggtcgattctcgggtgtggcgatggcggccgcggatgacgacgaactcttcaccaccggggtttc
3386111	-	-37	Rv3027c: GCN5-RELATED N-ACETYLTRANSFERASE	-34	Rv3026c: CONSERVED HYPOTHETICAL PROTEIN	tctgcgacgactgcggtcggttgcggcggcctcggaaatggtgaacgacgcgcgatgagcgctcccgca
3479116	+	-58	moaB1: PROBABLE PTERIN-4-ALPHA-CARBINOLAMINE DEHYDRATASE MOAB1 (PHS) (4-ALPHA- HYDROXY-TETRAHYDROPTERIN DEHYDRATASE) (PTERIN-4-A-CARBINOLAMINE DEHYDRATASE) (PHENYLALANINE HYDROXYLASE-STIMULATING PROTEIN) (PHS) (PTERIN CARBINOLAMINE DEHYDRATASE) (PCD)	-55	moaC1: PROBABLE MOLYBDENUM COFACTOR BIOSYNTHESIS PROTEIN C MOAC1	gaccgacatcgacttcgatcttgcggcgtccgtcgaggcgatgtatgcgacagaattcgctgacaggcc
3504120	+	-55	Rv3137: PROBABLE MONOPHOSPHATASE	-75	pflA: PROBABLE PYRUVATE FORMATE LYASE ACTIVATING PROTEIN PFLA (FORMATE ACETYLTRANSFERASE ACTIVATING ENZYME) ([PYRUVATE FORMATE-LYASE] ACTIVATING ENZYME)	cccacacgggggcagcgccgttgcaaccaacggtctgttgcacgacgaggtgctgacacggctcaacgc
3533038	-	-95	moxR3: PROBABLE METHANOL DEHYDROGENASE TRANSCRIPTIONAL REGULATORY PROTEIN MOXR3	-125	Rv3163c: POSSIBLE CONSERVED SECRETED PROTEIN	ccgtcgcgcatcggatcacattgcgcccggagatgtgggtgcgcaagattgcgggcgctgatgtggtct
3613201	-	-80	Rv3237c: CONSERVED HYPOTHETICAL PROTEIN	-85	Rv3236c: PROBABLE CONSERVED INTEGRAL MEMBRANE TRANSPORT PROTEIN	cgccgggcccgactgatgtgctgcgagccggagatgtcctcatcgtgatcggcaccgaggacgggatcg
3698054	+	-43	sapM: ACID PHOSPHATASE (ACID PHOSPHOMONOESTERASE) (PHOSPHOMONOESTERASE) (GLYCEROPHOSPHATASE)	-67	Rv3311: CONSERVED HYPOTHETICAL PROTEIN	cggactgcccaagacgggttatgcgaccaatgctccgccaataaccgatatttggggcgactagccgcc
3709213	-	-164	moaX: PROBABLE MOAD-MOAE FUSION PROTEIN MOAX	-161	Rv3322c: POSSIBLE METHYLTRANSFERASE	tggcacaccggaccggtgaattgcgcatcggtgatgcggcggttgtcatcggtgcttcggctcctcacc
3709884	-	-169	moaC3: PROBABLE MOLYBDENUM COFACTOR BIOSYNTHESIS PROTEIN C 3 MOAC3	-170	moaX: PROBABLE MOAD-MOAE FUSION PROTEIN MOAX	gatggaggcgttgaccgccgttacggtgacagcgctcacggtttacgacatgtgcaaagcagtcgaccg
3771249	+	-53	Rv3358: Conserved hypothetical protein, possible toxin	-95	Rv3359: POSSIBLE OXIDOREDUCTASE	acgacgaacaccggctggtgtatcgagcgggcgacgacgaagtcacgatgctgaaggcccgataccact
3774585	-	-103	Rv3364c: CONSERVED HYPOTHETICAL PROTEIN	-81	Rv3363c: CONSERVED HYPOTHETICAL PROTEIN	ggtgggagacgggtcggcgctggcggcgctggccgcgaccggatgcgatatcggccagatcggttatga
3786136	+	-136	Rv3371: CONSERVED HYPOTHETICAL PROTEIN. POSSIBLE TRIACYLGLYCEROL SYNTHASE (DIACYLGLYCEROL ACYLTRANSFERASE).	-178	otsB2: POSSIBLE TREHALOSE 6-PHOSPHATE PHOSPHATASE OTSB2 (TREHALOSE-PHOSPHATASE) (TPP)	caacggtatcgaactgggtgtggcgcgtctggtggcgctcagcgacgattccgtgctgctgtttaccaa
3882666	+	-166	rmlB: dTDP-GLUCOSE 4,6-DEHYDRATASE RMLB	-168	rmlC: dTDP-4-DEHYDRORHAMNOSE 3,5-EPIMERASE RMLC (dTDP-4-KETO-6-DEOXYGLUCOSE 3,5-EPIMERASE) (dTDP-L-RHAMNOSE SYNTHETASE) (THYMIDINE DIPHOSPHO-4-KETO-RHAMNOSE 3,5-EPIMERASE)	cgtcggccacgacctgcgctatgccatcgacccgtccacgctctacgacgaattatgctgggcgccaaa
3967855	-	-38	Rv3531c: HYPOTHETICAL PROTEIN	-35	Rv3530c: POSSIBLE OXIDOREDUCTASE	attggcgggcgcgaattgcgttgcgtcaacggcaaatcgcgaccaggatgctgggatgaccgggatgct
4111284	+	-61	Rv3669: PROBABLE CONSERVED TRANSMEMBRANE PROTEIN	-62	ephE: POSSIBLE EPOXIDE HYDROLASE EPHE (EPOXIDE HYDRATASE) (ARENE-OXIDE HYDRATASE)	cccgggccatgacaaaacccctgtgacaccaaaacccgtgacatctgatcgcgcgacgccggttgaccc
4145808	-	-194	Rv3703c: CONSERVED HYPOTHETICAL PROTEIN	-194	Rv3702c: CONSERVED HYPOTHETICAL PROTEIN	gggagtggaccacctcgccgttgcggccctggccggggttcgtcccgatggtctatgagcggtactcac
4184578	-	-52	Rv3734c: CONSERVED HYPOTHETICAL PROTEIN. POSSIBLE TRIACYLGLYCEROL SYNTHASE (DIACYLGLYCEROL ACYLTRANSFERASE).	-66	Rv3733c: CONSERVED HYPOTHETICAL PROTEIN	gccccacttgcagcggctgcttgcgcacctggaatcgtcgctgaaggatctggaacaggccgtcgggat
4371841	-	-160	Rv3888c: PROBABLE CONSERVED MEMBRANE PROTEIN	-157	Rv3887c: PROBABLE CONSERVED TRANSMEMBRANE PROTEIN	cgaacgttttaccaaggtcggtgcaatcgtggaagcaatgccgttcgatccgcacctggccaaaggcgg
4388074	-	-182	Rv3903c: HYPOTHETICAL ALANINE AND PROLINE RICH PROTEIN	-179	Rv3902c: HYPOTHETICAL PROTEIN	gtgccctgcacgtgacgtcgttacgcgacccctaccacgcgtataccattgattggttgcctgagggat

## Sheet: Table 2 - Ecoli
Supplementary Table 2 - Predicted promoters within 3'-end of upstream genes in Escherichia coli
Position	Strand	bp upstream stop	within gene	bp upstream start	upstream of gene	sequence
1 mismatch
none
2 mismatches
2103217	-	-130	wbbI: Involved in lipopolysaccharide biosynthesis	-111	wbbJ: Involved in lipopolysaccharide biosynthesis	caaagaaatgcaagagattgttgactccatgacaatagaaacttataagcaaattagtgagaatacaaa
2535573	+	-163	yfeK: Function unknown	-196	yfeS: Function unknown	cggcaatacccgtaaccgcattgacactgccgagcagtttattgataaggttgcttcgtcgtcatcgat
3537884	+	-142	feoA: Ferrous iron uptake system	-159	feoB: Membrane protein of ferrous iron uptake system	tcgccaaaaactgctttctcttggcatgttacctggctcctcttttaatgtggtgcgcgtcgctccact
3 mismatches
36318	-	-47	caiC: Crotonobetain/carnitine-CoA ligase	-48	caiD: Putative enoyl hydratase/isomerase with carnitine racemase activity	atctggagatcagaaaagatctgccacgtaattgctcggggaaaataattagaaagaatctgaaataaa
47583	+	-193	yabF: Function unknown	-186	kefC: NEM-activatable K+/H+ antiporter	cggcggcggggaaagccattttgaaattggtgcgcatccgggctttgatgtgctgtcgcagccgctaca
112723	-	-124	yacE: Function unknown	-124	yacF: Function unknown	ggcaacgcgcgaagcccgccttgccgtggcagatgacgtcattgataataacggcgcaccggatgctat
186072	-	-94	glnD: Uridylyltransferase	-125	dapD: 2,3,4,5-tetrahydropyridine-2-carboxylate N-succinyltransferase	agtagaagatttattcataattgccaccgctgaccggcgtgcgcttaataacgagttgcagcaggaagt
195520	+	-144	yaeS: Function unknown	-157	cdsA: CDP-diglyceride synthase	cgcattagtaactttttgctttggcaaattgcctatgccgaactttactttacagatgttctctggccc
252602	+	-97	yafO: Function unknown	-107	yafP: Function unknown	tgagcaagcatggttgctcattgccattctgaaacctgaacctcataaactggctcgagataacaacca
450030	-	-143	cyoA: Cytochrome o oxidase subunit II; cytochrome bo3 ubiquinol oxidase subunit II	-165	cyoB: Cytochrome o oxidase subunit I	aggtggaatatttctccaacgtgaaaccagacttgtttgccgatgtaattaacaagtttatggctcacg
530619	-	-100	ybbS: Function unknown	-169	ybbB: Function unknown	gagtctggcatggcgcaaatttggcagcggcaaagcggtagaagatattgtgaccttgtttacccagcg
540932	+	-158	ybbY: Function unknown	-180	ybbZ: Function unknown	gcaatatttatcgactcgcattgccgttatttgtcggcatatttttaatggcattaccgcctgtgtatc
544716	-	-178	ylbC: Function unknown	-200	ylbB: Function unknown	ccagaccatgcgcgaattaaatgccattacccccgcgcccggttttaatcaggtttattatcccggaca
596604	+	-82	ylcC: Function unknown	-98	ylcD: Function unknown	gcagacgaaaatgagtgaaattaaaaccggcgacaaagtggcgtttaattttgtccagcagggcaacct
700897	-	-71	nagA: N-acetylglucosamine-6-phosphate deacetylase	-80	nagC: Transcriptional regulator of nag operon	ccgcaggtaaagtagccaacctgactgcattcacacctgattttaaaatcaccaagaccatcgttaacg
733213	+	-112	ybfB: Function unknown	-143	ybfO: Function unknown	agggactgtatcagacattattggcgtaaggattgatagtaagtatattatggcgataataatatggct
794931	+	-154	modA: Molybdate uptake; chlorate resistance; periplasmic molybdate binding protein	-154	modB: Molybdate uptake; chlorate resistance; membrane-spanning ABC protein	cagcaaaggggtaaaagtggttgccaccttcccggaagattcacataaaaaagtggaatatccggttgc
1048720	-	-58	ymcD: Function unknown	-165	ymcC: Function unknown	gttggcagttgttgcagcaaatgacagtggcgatggcggttctcataacacctcaaccaccacgtccac
1051182	+	-118	sfa: Suppresses fabA6	-108	yccL: Function unknown	aagcgataacctgttgattattgaatctttcggggagatggcttataacatttcttacctgaccagggt
1085821	-	-77	ycdQ: Function unknown	-79	ycdP: Function unknown	tggcaacgacattggtatcatttacacgagtcatgttgatgcctaaaaagcaacgcgcccgttgggtaa
1104462	+	-54	csgC: Possible secretion or assembly protein for bacterial fibers, potential periplasmic protein	-175	ymdA: Function unknown	atagttgttactgtttctgatggacagtcacttcatttatcacaacaatggccgccctcttcagaaaag
1154822	+	-166	tmk: Deoxythymidine kinase	-163	holB: DNA polymerase III, delta'-subunit	gcgcggcgagctggatcgtattgagcaagaatctttcgatttctttaatcgcacccgcgcccgctatct
1182107	-	-58	potC: Membrane protein, channel-forming, for spermidine uptake	-55	potD: Spermidine-binding membrane protein	gctgtcgctggtgatggttattgccagccagcttattgctcgtgataaaacgaaaggtaacacagggga
1266369	+	-170	ychQ: Function unknown	-174	ychA: Function unknown	tttccgggcaggcacagtggctgactgaaaagctgtttggagttatcatttatatcgttttgggtttta
1418651	+	-34	ydaS: Function unknown	-57	ydaT: Function unknown	tatgtcagtgaagcaactaaatgacagtaacaaatcctcatttgatcatacctgaaacatcaagaggca
1534729	-	-91	narW: Cryptic nitrate reductase II, delta-subunit	-88	narV: Cryptic nitrate reductase II, gamma-subunit	tgaagataacgccacggcgtgtgacagctcgccgcttaatcaatatcagcgacgctttagccaggatgt
1719955	+	-190	ydhJ: Function unknown	-190	ydhK: Function unknown	caaaacgttacagggtcacgtttccagtatcggtcgggcgatttatgatcagagcgttgaaagtgactc
1747712	-	-125	ydhU: Function unknown	-129	ydhT: Function unknown	gcgtaagatactggttattgcagacacattttgctctggcatttataagcctcttttttatcttcggtc
1943510	-	-121	ruvA: Holliday junction recognition; lexA regulon	-130	ruvB: Branch migration of Holliday structures; lexA regulon	cgatgctgaacaagaagcggttgccgcgctggtggcgctgggctataaaccacaagaagcaagccgcat
2101588	-	-175	wbbK: Involved in lipopolysaccharide biosynthesis	-177	wbbL: Involved in lipopolysaccharide biosynthesis; interrupted by IS5I	tagagaaactcttggtagttatgaaaagaaagctttttttgattctaataacgatgacatgttagttaa
2104203	-	-121	rfc: O-antigen polymerase	-124	wbbI: Involved in lipopolysaccharide biosynthesis	aatattttattcatattttatttataccttttctttcattttttatcatgaaagcttcatgactaatat
2110062	-	-64	rfbB: TDP-glucose oxidoreductase-4,6 dehydratase	-64	rfbD: TDP-rhamnose synthetase	cctgtccaatacaaaatgggttgataatgtgaaaagtggtgcctatcaatcgtggattgaacagaacta
2180944	-	-91	yegX: Function unknown	-143	yegW: Function unknown	ttccgaccgtggacaggtagatggcatcaatggtccggtggattttaatgtatttaatggcacggtgga
2467063	+	-91	yfdH: Function unknown	-88	yfdI: Function unknown	tttaggtggaattcagatgattggaataggagtattaggtgaatatattggacgcacatacattgaaac
2469667	-	-103	yfdL: Function unknown	-130	yfdK: Function unknown	cactcccggcagtgcaaatgttggctatatagcttgtgccggttataaccaggacccggtgaaatttat
2593943	-	-49	ypfJ: Function unknown	-64	ypfI: Function unknown	cagctggtttaaacgtggtttcgacagcggcgatccggcacaatgcaatacttttggtaaaagcattta
2987248	+	-85	yqeI: Function unknown	-78	yqeJ: Function unknown	aaaatcctcaccggggatgattgttatggcatgcaataaaaactataaccaacatgaagtggcaaactg
3089763	+	-121	yggJ: Function unknown	-134	gshB: Glutathione synthetase	cggtttatcggcagatgaaattgccatgactgcccgctatcaatttactgatatcctgttgggacctcg
3170976	+	-151	mdaB: Modulator of drug activity	-182	ygiN: Function unknown	gttcttccacggcgttggcgttgacggtgtgtatctgccgttccataaagcaaaccaattcctcggtat
3201908	-	-46	folB: Dihydroneopterin aldolase	-136	bacA: A lipid kinase; may confer bacitracin resistance by phosphorylation of undecaprenol	agtggcgcgggcggcgaatgttggcgtaatcattgagcgtggcaataatctgaaagaaaataattaatt
3260256	-	-163	tdcD: Propionate kinase, anaerobic	-197	tdcE: Pyruvate formate-lyase/ketobutyrate formate-lyase	ggctgtattaggcttagagattgatacagaaatgaataatcgctctaactcctgtggtgagcgaattgt
3268336	-	-70	yhaD: Function unknown	-103	rnpB: RNase P, RNA component; involved in tRNA and 4.5S RNA-processing	cgaagcattccgcggggcttatgacaatatctgccgtgcttcacgtaatatcgccgcgacactggcgat
3395540	-	-118	yhdE: Function unknown	-108	cafA: Cell division and growth, overexpression forms minicells and chains with long axial structures	tcaggggctgggtggctgttttgtcaggaagataaatggcagctatcacgccgtagtcggcttaccgct
3781897	-	-79	grxC: Glutaredoxin 3	-142	secB: Protein export; chaperone SecB	cacggttccccagatttttattgacgcacagcacattggcggctgtgatgacttgtatgcattggatgc
3797025	-	-53	rfaZ: LPS core biosynthesis	-86	waaU: Adds terminal GlcNac side branch to the lipopolysaccharide core prior to attachment of the O antigen; not the same as Salmonella rfaK	gtgcagaagaatcaaaagatatgacaagaaaaaaaatgcaatatagaacttcaaccgattcttatgcta
3974953	+	-187	wzxE: Involved in lipopolysaccharide biosynthesis	-184	yifM: Function unknown	tgtctttggttatctggtgatcgccaaagcgtcactgcggttttatattctggcggaagtcagccagtt
4153397	+	-187	argC: N-acetyl-gamma-glutamyl-phosphate reductase	-195	argB: Acetylglutamate kinase	taaaccgctggtgcggctgtatgacaaaggcgttccggcgctgaaaaatgtcgttgggctgccattttg
4182801	+	-50	rpoB: RNA polymerase, beta-subunit	-127	rpoC: RNA polymerase, beta'-subunit	cagaatccttcaacgtattgttgaaagagattcgttcgctgggtatcaacatcgaactggaagacgagt
4241291	-	-181	malF: Maltose transport complex, inner membrane-spanning subunit	-196	malG: Maltose/maltodextrin transport complex, inner membrane-spanning subunit	caacggcggcccggatcgtcttggcacgaccacgccagccggttataccgacctgcttgttaactacac
